# Supplementary material for: Cellophane Banding Without Intraoperative Attenuation of Congenital Gastrophrenic Shunts in 12 Cases
Source: Vet Sci. 2025 Feb 20;12(3):190. doi: 10.3390/vetsci12030190 (PMC11945643; doi:10.3390/vetsci12030190)
Supplement: Supplementary file 1 [file vetsci-12-00190-s001.zip]

Archive with 1 entries (1 files):
- vetsci-3446977-supplementary.pdf
